# Supplementary material for: Recipient Pericardial Apolipoprotein Levels Might Be an Indicator of Worse Outcomes after Orthotopic Heart Transplantation
Source: Int J Mol Sci. 2024 Feb 1;25(3):1752. doi: 10.3390/ijms25031752 (PMC10855207; doi:10.3390/ijms25031752)
Supplement: Supplementary file 1 [file ijms-25-01752-s001.zip]

Archive with 1 entries (1 files):
- ijms-2803795-supplementary.pdf
